# Supplementary material for: Hierarchically Porous Carbon Nanosheets from One-Step Carbonization of Zinc Gluconate for High-Performance Supercapacitors
Source: Int J Mol Sci. 2023 Sep 15;24(18):14156. doi: 10.3390/ijms241814156 (PMC10531767; doi:10.3390/ijms241814156)
Supplement: Supplementary file 1 [file ijms-24-14156-s001.zip]

Archive with 1 entries (1 files):
- ijms-2590259-supplementary.pdf
